# Supplementary material for: Insights into the Naso-Oropharyngeal Bacterial Composition in Suspected SARS-CoV-2 Cases
Source: Pathogens. 2024 Jul 25;13(8):615. doi: 10.3390/pathogens13080615 (PMC11357247; doi:10.3390/pathogens13080615)
Supplement: Supplementary file 1 [file pathogens-13-00615-s001.zip]

Archive with 1 entries (1 files):
- pathogens-3056899-supplementary.pdf
